# Supplementary material for: Fusobacterium nucleatum induces chemoresistance in colorectal cancer by inhibiting pyroptosis via the Hippo pathway
Source: Gut Microbes. 2024 Mar 27;16(1):2333790. doi: 10.1080/19490976.2024.2333790 (PMC10978024; doi:10.1080/19490976.2024.2333790)
Supplement: Supplementary table S1 The list of primers and siRNA sequence.xlsx [file KGMI_A_2333790_SM1093.xlsx]

## Sheet: Sheet1
Supplementary Table S1 The list of primers and siRNA sequence.
GENE	Forward primer	Reverse primer
qRT-PCR
Fusobacterium nucleatum	CAACCATTACTTTAACTCTACCA TGTTCA	GTTGACTTTACAGAAGGAGATTA TGTAAAAATC
16s rRNA	GGTGAATACGTTCCCGG	TACGGCTACCTTGTTACGACTT
YAP	CCTCGTTTTGCCATGAACCAG	GTTCTTGCTGTTTCAGCCGCAG
BCL2	GGTGGGGTCATGTGTGTGG	CGGTTCAGGTACTCAGTCATCC
GAPDH	GGAGCGAGATCCCTCCAAAAT	GGCTGTTGTCATACTTCTCATGG
ChIP primers
BCL2	GAGTGAGTTCATGCCACCGA	TTTCTGGACGGCTGCTGATT
Sequences for siRNAs
si-BCL2 1#	GGAUGACUGAGUACCUGAADTDT
si-BCL2 2#	GUGAUGAAGUACAUCCAUUDTDT
si-YAP 1#	GACAUCUUCUGGUCAGAGATT
si-YAP 2#	CCGUUUCCCAGACUACCUUTT
shRNA:Sequences cloned into pENTR™/U6 vector
shBCL2	GGATGACTGAGTACCTGAA
shYAP	GACATCTTCTGGTCAGAGA
